# Supplementary material for: Association between Serum Zinc and All-Cause Mortality in Patients Undergoing Maintenance Hemodialysis: The Osaka Dialysis Complication Study (ODCS)
Source: Nutrients. 2024 Sep 27;16(19):3270. doi: 10.3390/nu16193270 (PMC11478467; doi:10.3390/nu16193270)
Supplement: Supplementary file 1 [file nutrients-16-03270-s001.zip]

Archive with 1 entries (1 files):
- nutrients-3230114-supplementary.pdf
